# Supplementary material for: Salivary Scca1, Scca2 and Trop2 in Oral Cancer Patients—A Cross-Sectional Pilot Study
Source: Dent J (Basel). 2022 Apr 15;10(4):70. doi: 10.3390/dj10040070 (PMC9024948; doi:10.3390/dj10040070)
Supplement: Supplementary file 1 [file dentistry-10-00070-s001.zip]

Archive with 1 entries (1 files):
- dentistry-1613666-supplementary.pdf
